# Supplementary material for: Effects of the Carbohydrate Sources Nectar, Sucrose and Invert Sugar on Antibacterial Activity of Honey and Bee-Processed Syrups
Source: Antibiotics (Basel). 2021 Aug 15;10(8):985. doi: 10.3390/antibiotics10080985 (PMC8388957; doi:10.3390/antibiotics10080985)
Supplement: Supplementary file 1 [file antibiotics-10-00985-s001.zip]

Archive with 1 entries (1 files):
- antibiotics-1330202-supplementary.pdf
